# Supplementary material for: Functional diversification of the MADS-box gene family in fine-tuning the dimorphic transition of Talaromyces marneffei
Source: mSystems. 2025 Jun 3;10(7):e00464-25. doi: 10.1128/msystems.00464-25 (PMC12282165; doi:10.1128/msystems.00464-25)
Supplement: Table S1 — Annotation of mutation sites in genes and their upstream and downstream regions for dimorphism-defective strains in adaptive laboratory evolution. [file msystems.00464-25-s0007.xlsx]

## Sheet: Sheet1
Variant ID	Variant type	Gene ID	Gene annotation
Coding region
EE_variant_1	Nonsynoymous SNV	TM0104020	Putative cation-transporting ATPase 1
EE_variant_5	Nonsynoymous SNV	TM0202930	Iron-sulfur clusters transporter atm1
EE_variant_6	Frameshift deletion	TM0209690	UV excision repair protein (RadW), putative
EE_variant_8	Nonsynoymous SNV	TM0400790	Alcohol dehydrogenase, putative
EE_variant_9	Frameshift insertion	TM0400880	Arylsulfatase
EE_variant_16	Frameshift insertion	TM0410990	Gamma-glutamyltransferase
Non-coding region
EE_variant_4	3’UTR	TM0202310	Beige/BEACH domain protein
EE_variant_10	5’UTR	TM0406360	Ubiquitin hydrolase, putative
EE_variant_11	5’UTR	TM0406360	Ubiquitin hydrolase, putative
EE_variant_17	Upstream	TM0500080	Phosphonoacetaldehyde hydrolase
		TM0500090	Hypothetical protein
EE_variant_31	Downstream	TM0705430	MFS transporter, putative
		TM0705440	Hypothetical protein
