# Supplementary material for: Functional diversification of the MADS-box gene family in fine-tuning the dimorphic transition of Talaromyces marneffei
Source: mSystems. 2025 Jun 3;10(7):e00464-25. doi: 10.1128/msystems.00464-25 (PMC12282165; doi:10.1128/msystems.00464-25)
Supplement: Table S2 — Information on MADS-box family members in Talaromyces genus. [file msystems.00464-25-s0008.xlsx]

## Sheet: Sheet1
Species	# MADS-box	GenBank accession
T. amestolkiae	2	TaMcm1 (RAO64944.1), TaRlmA (RAO72231.1)
T. atroroseus	4	TtMcm1 (OKL62801.1), TtRlmA (OKL57624.1), TtMads3 (OKL55300.1), TtMads4 (OKL57975.1)
T. celluloyticus	2	TcMcm1 (GAM39765.1), TcRlmA (GAM40955.1)
T. islandicus	4	TiMcm1 (CRG86189.1), TiRlmA (CRG88230.1), TiMads3 (CRG92900.1), TiMads4 (CRG92949.1)
T. marneffei	15	TmMcm1, TmRlmA, TmMads3, TmMads4, TmMads5, TmMads6, TmMads7(madsA), TmMads8, TmMads9, TmMads10, TmMads11, TmMads12, TmMads13, TmMads14, TmMads15 (included in reference genome ASM75011v2)
T. stipitatus	7	TsMcm1 (EED19372.1), TsRlmA (EED12349.1), TsMads3 (EED22509.1), TsMads4 (EED13982.1), TsMads5 (EED22721.1), TsMads6 (EED20945.1), TsMads7 (EED22499.1)
T. verruculosus	4	TvMcm1 (KUL91882.1), TvRlmA (KUL88396.1), TvMads3 (KUL81433.1), TvMads4 (KUL83664.1)
