# Supplementary material for: Functional diversification of the MADS-box gene family in fine-tuning the dimorphic transition of Talaromyces marneffei
Source: mSystems. 2025 Jun 3;10(7):e00464-25. doi: 10.1128/msystems.00464-25 (PMC12282165; doi:10.1128/msystems.00464-25)
Supplement: Table S3 — Primers used in this study. [file msystems.00464-25-s0009.xlsx]

## Sheet: Sheet1
EGFP-F	GAATTCGATATCAAGCTTATCGATACCGTCGACCTCGAGG	for gpdA promoter and HYG resistance expression cassette amplification
EGFP-R	GGATCCTCTAGAGTCGAG
OE-mads9-F	TCGACTCTAGAGGATCCATGACCGCAGATTCAAGTACCAAAAAACG	for mads9 CDS amplification
OE-mads9-R	CGATAAGCTTGATATCGAATTCTCATGAGGGCATCGCTTTGGC
FragC9-F	CAGACAAGCTGTGACCGTCTC	for Cas9 cassette amplification
FragC9-R	ACTCCGTTAGGCCCTTCATTG
TmU6P-F	TACCCCTCAGCTTCATCTTTGCT	for gRNA cassette amplification
Scaffold-R	AAAAAAAGCACCGACTCGGTGCCACTTTTTCAAG
G418cassette-F	CGACTCACTATAGGGCGAATTGGG	for G418 resistance expression cassette amplification, pSilent-Dual1 plasmid as template
G418cassette-R	GAACCCAGGGCTGGTGACGGAAT
9up-F	GCGTGGTCTGCTTCTCTGGTG	for mads9 5' homologous arm amplification
9up-R	ATTCGCCCTATAGTGAGTCGTATTAGATTCACTTCATCTTTCGAATGGGGG
9down-F	TTCCGTCACCAGCCCTGGGTTCAAGCCATATCGACACTGATTGCC	for mads9 3' homologous arm amplification
9down-R	ATACTCCGAAGCCAGGGAACCG
G418split5-R	AAGCGGTCAGCCCATTCGCCGCC	for 5' split G418 marker amplification
G418split3-F	CCGACCTGTCCGGTGCCCTGAATG	for 3' split G418 marker amplification
HYGcassette-F	GCGCAATTAACCCTCACTAAAGGG	for HYG resistance expression cassette amplification, pSilent1 plasmid as template
HYGcassette-R	CACTAGTTCTAGAGCGGCCGC
10up-F	AGCCCGTCCTGTCCGAAGAAC	for mads10 5' homologous arm amplification
10up-R	TTAGTGAGGGTTAATTGCGCAGAAGCGACTAGGAAGAGAAC
10down-F	GCGGCCGCTCTAGAACTAGTGTCCTCGCATAGTCCGTATTCG	for mads10 3' homologous arm amplification
10down-R	aCGTCACCGAGCATGGAGTTG
HY-R	GTATTGACCGATTCCTTGCGGTCCGAA	for 5' split HYG marker amplification
YG-F	GATGTAGGAGGGCGTGGATATGTCCT	for 3' split HYG marker amplification
9QRT-F	TCCGAGAATTAGAACGCCATTGGC	for mads9 expression analysis in qPCR
9QRT-R	TCATGAGGGCATCGCTTTGGC
act-F	CCCAAGTCCAACAGAGAGAAG	for internal control of gene expression analysis in qPCR
act-R	GGAAGCGTACAAGGACAAGA
10QRT-F	AGCATATGAACTCAGCATTATGGCCA	for mads10 expression analysis in qRT-PCR
10QRT-R	TCATGCTGCTTCCTCTTCCGATTT
